# Supplementary material for: Integration of Selection Signatures and Protein Interactions Reveals NR6A1, PAPPA2, and PIK3C2B as the Promising Candidate Genes Underlying the Characteristics of Licha Black Pig
Source: Biology (Basel). 2023 Mar 25;12(4):500. doi: 10.3390/biology12040500 (PMC10135650; doi:10.3390/biology12040500)
Supplement: Supplementary file 1 [file biology-12-00500-s001.zip]

Archive with 2 entries (2 files):
- biology-2211574- Supplementary Figures.pdf
- biology-2211574- Supplementary Tables.xlsx
